# Supplementary material for: Beaver Dams and Fallen Trees as Ecological Corridors Allowing Movements of Mammals across Water Barriers—A Case Study with the Application of Novel Substrate for Tracking Tunnels
Source: Animals (Basel). 2023 Apr 11;13(8):1302. doi: 10.3390/ani13081302 (PMC10135133; doi:10.3390/ani13081302)
Supplement: Supplementary file 1 [file animals-13-01302-s001.zip]

Archive with 1 entries (1 files):
- animals-2320136-supplementary.xlsx
