# Supplementary material for: Beaver Dams and Fallen Trees as Ecological Corridors Allowing Movements of Mammals across Water Barriers—A Case Study with the Application of Novel Substrate for Tracking Tunnels
Source: Animals (Basel). 2023 Apr 11;13(8):1302. doi: 10.3390/ani13081302 (PMC10135133; doi:10.3390/ani13081302)
Supplement: Supplementary file 1 [file animals-13-01302-s001.zip › animals-2320136-supplementary.xlsx]

## Sheet: tracks
track tunnel ID	date	species	number of tracks	logs/dam/rafts	time of exposure [days]
R4	2021-09-05	Micromammalia	11	raft	26
R5	2021-09-05	Micromammalia	4	raft	26
R6	2021-09-05	Micromammalia	7	raft	26
P8	2021-10-27		0	raft	38
L7	2021-12-06	polecat/American mink	2	log	78
L7	2021-12-06	stoat	1	log	78
L7	2021-12-06	water vole/brown rat	1	log	78
L7	2021-12-06	Micromammalia	51	log	78
L4	2021-12-20	polecat/American mink	21	log	105
L4	2021-12-20	stoat	24	log	105
L4	2021-12-20	water vole	4	log	105
L4	2021-12-20	Micromammalia	17	log	105
D1	2021-12-20	Micromammalia	16	dam	105
D1	2021-12-20	polecat/American mink	15	dam	105
D1	2021-12-20	weasel	8	dam	105
D1	2021-12-20	stoat	20	dam	105
L1	2021-12-20	polecat/American mink	26	log	105
L1	2021-12-20	stoat	18	log	105
L1	2021-12-20	Micromammalia	19	log	105
L1	2021-12-20	water vole	4	log	105
L2	2021-12-20	polecat/American mink	16	log	105
L2	2021-12-20	stoat	27	log	105
L2	2021-12-20	Micromammalia	18	log	105
L3	2021-12-20	weasel	8	log	105
L3	2021-12-20	Micromammalia	48	log	105
L3	2021-12-20	polecat/American mink	1	log	105
L8	2021-12-11	Micromammalia	23	log	78
L8	2021-12-11	polecat/American mink	2	log	78
L6	2021-12-11	Micromammalia	22	log	78
L11	2021-12-22	Micromammalia	12	log	89
D6	2021-12-22	Micromammalia	84	dam	89
L10	2021-12-22	weasel	16	log	89
L10	2021-12-22	Micromammalia	36	log	89
D5	2021-12-22	Micromammalia	16	dam	89
D7	2021-12-22	Micromammalia	43	dam	89
D7	2021-12-22	weasel	4	dam	89
L9	2021-12-22	weasel	20	log	89
L9	2021-12-22	stoat	2	log	89
L9	2021-12-22	Micromammalia	90	log	89
D1	2021-09-08	Micromammalia	68	dam	32
D1	2021-09-08	water vole	10	dam	32
D1	2021-09-08	weasel	8	dam	32
D1	2021-09-08	stoat	2	dam	32
L4	2021-09-08	water vole	8	log	32
L4	2021-09-08	polecat/American mink	11	log	32
L4	2021-09-08	stoat	7	log	32
L4	2021-09-08	Micromammalia	18	log	32
L1	2021-09-08	Micromammalia	10	log	32
L1	2021-09-08	polecat/American mink	3	log	32
L2	2021-09-08	Micromammalia	42	log	32
R1	2021-09-08		0	raft	32
R2	2021-09-08		0	raft	32
